# Supplementary material for: Detection of Autoantibodies in Saliva as New Avenue for the Diagnosis and Management of Autoimmune Patients
Source: Diagnostics (Basel). 2022 Aug 22;12(8):2026. doi: 10.3390/diagnostics12082026 (PMC9407454; doi:10.3390/diagnostics12082026)
Supplement: Supplementary file 1 [file diagnostics-12-02026-s001.zip]

Archive with 1 entries (1 files):
- diagnostics-1760201-supplementary.pdf
